# Supplementary material for: REST contributes to AKI-to-CKD transition through inducing ferroptosis in renal tubular epithelial cells
Source: JCI Insight. 2023 Jun 8;8(11):e166001. doi: 10.1172/jci.insight.166001 (PMC10393228; doi:10.1172/jci.insight.166001)
Supplement: Supporting data values [file jciinsight-8-166001-s078.xlsx]

## Sheet: Figure 1
		Figure 1B				Figure 1C				Figure 1E
		X	Y			X	Y			Relative mRNA level of Rest
		Relative expression of REST	Scr(mg/dl)			Relative expression of REST	BUN(mg/dl)
		0.38	1.0769			0.38	21.504				sham	IRI
		1.39	1.4016			1.39	40.908				0.94	3.78
		0.69	3.9265			0.69	35.896				1.07	2.6
		0.78	1.371			0.78	17.444				0.53	3.2
		1.21	1.4163			1.21	16.24				1.21	2.68
		0.67	1.2161			0.67	11.032				0.4	3.66
		1.98	2.7738			1.98	64.064				0.97	3.08
		1.54	2.586			1.54	43.932				0.98	2.52
		2.19	2.4864			2.19	30.268				1.01	2.83
		3.15	2.8462			3.15	35.672			mean	0.88875	3.04375
		3.39	2.6109			3.39	22.988			sem	0.258816	0.446764
		3.14	2.4921			3.14	58.016			Method	two-tailed unpaired Student’s t-test
		1.58	1.8812			1.58	31.192			p value	sham vs. IRI
		1.97	1.9921			1.97	30.016				<0.0001
		2.18	2.1821			2.18	37.156
		0.73	0.8937			0.73	16.576
		0.48	0.5984			0.48	18.004
		0.78	0.7783			0.78	14.224
		0.73	0.6912			0.73	11.676
		0.62	0.698			0.62	10.248
		1.03	0.983			1.03	13.972
		1.29	0.7998			1.29	16.436
		1.21	0.8948			1.21	16.24
		1.43	1.0645			1.43	11.452
		1.32	0.8903			1.32	14.588
		0.89	0.9921			0.89	15.344
		0.73	0.836			0.73	7.448
		0.67	0.6787			0.67	11.312
		1.01	0.9661			1.01	10.024
		0.58	0.8688			0.58	16.016
		0.73	0.9434			0.73	9.912
		0.63	0.957			0.63	13.552
		0.69	0.8009			0.69	11.004
		0.83	0.8088			0.83	12.964
		0.69	0.7613			0.69	18.48
		0.53	0.6618			0.53	8.036
		0.47	0.5803			0.47	10.808
		0.41	0.7081			0.41	13.244
		0.66	0.8111			0.66	12.964
		0.62	0.6821			0.62	13.608
		0.79	0.8812			0.79	13.804
		0.62	0.974			0.62	10.612
		0.52	0.621			0.52	12.992
		0.39	0.5339			0.39	10.612
		0.48	0.6041			0.48	12.88
		0.88	1.1991			0.88	11.788
		0.79	1.5803			0.79	16.352
		0.62	0.8699			0.62	8.512
		0.63	0.7443			0.63	9.436
		0.42	0.6052			0.42	14.028
		0.37	0.6844			0.37	7.98
		0.53	0.681			0.53	10.864
		3.74	5.4581			3.74	40.74
		3.52	4.2353			3.52	53.816
	mean	1.11667	1.33851		mean	1.11667	19.6088
	sem	0.855278	1.01037		sem	0.855278	13.2562
	Method	Pearson correlation statistic test			Method	Pearson correlation statistic test
		Y = 0.9731*X + 0.2519				Y = 11.61*X + 6.647
	p value	<0.0001			p value	<0.0001
	R Squware	0.6786			R Squware	0.5608
	R	0.8238			R	0.7489
	95% CI	0.7133 to 0.8943			95% CI	0.6018 to 0.8468

## Sheet: Figure2
Figure 2C						Figure 2D						Figure 2E						Figure 2F
injury score						Scr (mg/dL)						BUN (mg/dL)						Relative mRNA level of Kim-1						Relative mRNA level of Kim-1
	RESTfl/fl sham	RESTRTKO sham	RESTfl/fl IRI	RESTRTKO IRI			RESTfl/fl sham	RESTRTKO sham	RESTfl/fl IRI	RESTRTKO IRI			RESTfl/fl sham	RESTRTKO sham	RESTfl/fl IRI	RESTRTKO IRI			RESTfl/fl sham	RESTRTKO sham	RESTfl/fl IRI	RESTRTKO IRI			RESTfl/fl sham	RESTRTKO sham	RESTfl/fl IRI	RESTRTKO IRI
	0	0	5	4			0.0767	0.0528	1.5347	1.1713			28.42	25.368	59.052	45.164			1.35	1.77	178.89	43.41			1.02	2.02	143.21	118.11
	0	0	4	3			0.0666	0.0676	1.898	1.2193			21.056	24.276	71.176	39.452			0.94	0.99	143.57	54.67			1.13	6.23	137.81	123.8
	0	0	3	3			0.0726	0.1295	1.1729	0.8809			22.988	16.436	61.18	53.368			1.21	6.32	123.67	72.48			6.03	2.29	152.13	112.27
	0	0	4	3			0.1184	0.1207	2.0298	1.0132			22.484	26.292	76.216	40.712			3.75	3.55	176.78	147.73			2.32	2.55	130.45	80.05
	0	0	5	2			0.1588	0.1101	1.8951	1.0619			21.028	15.484	77.084	56.364			4.32	1.68	145.53	97.18			1.85	1.86	145.13	96.85
	0	0	5	3			0.2184	0.1465	1.1476	0.8019			21.476	19.404	66.948	48.86			10.87	2.13	132.18	56.9			4.02	2.35	98.13	91.05
	0	0	4	2			0.109	0.1195	1.8721	1.0907			15.148	15.036	83.832	54.376			5.79	1.17	167.82	67.35			3.23	5.27	132.56	86.72
	0	0	3	2			0.1164	0.0869	1.6664	1.3825			26.376	17.864	85.596	40.516			2.19	1.33	101.32	109.36			2.17	2.19	104.79	88.2
mean	0	0	4.125	2.75		mean	0.117113	0.1042	1.65207	1.07771		mean	22.372	20.02	72.6355	47.3515		mean	3.8025	2.3675	146.22	81.135		mean	2.72125	3.095	130.526	99.6313
sem	0	0	0.780625	0.661438		sem	0.0477376	0.0301068	0.317945	0.173598		sem	3.70016	4.32061	9.1935	6.39372		sem	3.11649	1.67013	25.4876	32.5285		sem	1.563	1.5636	18.0622	15.1966
Method	One-way ANOVA					Method	One-way ANOVA					Method	One-way ANOVA					Method	One-way ANOVA					Method	One-way ANOVA
p value	RESTfl/flsham vs. RESTfl/flIRI	RESTfl/flIRI vs. RESTRTKOIRI				p value	RESTfl/flsham vs. RESTfl/flIRI	RESTfl/flIRI vs. RESTRTKOIRI				p value	RESTfl/flsham vs. RESTfl/flIRI	RESTfl/flIRI vs. RESTRTKOIRI				p value	RESTfl/flsham vs. RESTfl/flIRI	RESTfl/flIRI vs. RESTRTKOIRI				p value	RESTfl/flsham vs. RESTfl/flIRI	RESTfl/flIRI vs. RESTRTKOIRI
	<0.0001	0.0001					<0.0001	<0.0001					<0.0001	<0.0001					<0.0001	<0.0001					<0.0001	0.0002

## Sheet: Figue3
Figure 3A						Figure 3F								Figure 3G
PI positive cells (%)						GSH (μmol/gprot)								MDA (nmol/mgprot)
	Ctrl	siREST	HR Ctrl	HR siREST			Ctrl	siCtrl	siREST	HR Ctrl	HR siCtrl	HR siREST			Ctrl	siCtrl	siREST	HR Ctrl	HR siCtrl	HR siREST
	3	1	42.5	9.5			42.87	40.74	42.07	24.07	23.53	32.94			5.06	5.032	5.02	21.43	22.09	12.05
	1	0	35.3	15.5			44.34	43.91	43.19	22.51	20.03	27.32			4.78	7.75	6.93	23.93	23.84	11.07
	2	2	37.9	13.5			37.06	39.43	38.51	20.71	18.15	29.98			7.02	6.43	5.32	22.05	20.03	14.09
mean	2	1	38.5667	12.8333		mean	41.4233	41.36	41.2567	22.43	20.57	30.08		mean	5.62	6.404	5.75667	22.47	21.9867	12.4033
sem	0.816497	0.816497	2.97695	2.49444		sem	3.14317	1.88076	1.99528	1.37288	2.22932	2.29544		sem	0.996527	1.10977	0.838663	1.06295	1.55714	1.25797
Method	One-way ANOVA					Method	One-way ANOVA							Method	One-way ANOVA
p value	Ctrl vs. HR Ctrl	HR Ctrl vs. HR siREST				p value	Ctrl vs. HR Ctrl	HR Ctrl vs. HR siREST						p value	Ctrl vs. HR Ctrl	HR Ctrl vs. HR siREST
	<0.0001	<0.0001					<0.0001	0.043							<0.0001	<0.0001
Figure 3H						Figure 3I
Relative fluorescence intensity of lipid ROS						Relative fluorescence intensity of ROS
	Ctrl	siREST	HR Ctrl	HR siREST			Ctrl	siREST	HR Ctrl	HR siREST
	1	1.01	2.02	1.54			1	0.96	2.56	1.32
	1.32	0.9	1.86	1.44			1.12	1.11	2.68	1.65
	1.61	1.16	2.14	1.39			0.88	1.2	2.44	1.41
mean	1.31	1.02333	2.00667	1.45667		mean	1	1.09	2.56	1.46
sem	0.249132	0.106562	0.114698	0.062361		sem	0.0979796	0.0989949	0.0979796	0.139284
Method	One-way ANOVA					Method	One-way ANOVA
p value	Ctrl vs. HR Ctrl	HR Ctrl vs. HR siREST				p value	Ctrl vs. HR Ctrl	HR Ctrl vs. HR siREST
	0.0073	0.0265					<0.0001	<0.0001

## Sheet: Figure4
Figure 4B								Figure4C							Figure4D
Relative mRNA level of GCLM								Relative mRNA level of GCLM							GCL Activity (U/mgprot)
	Ctrl	siCtrl	siREST	HR Ctrl	HR siCtrl	HR siREST			RESTfl/fl sham	RESTRTKO sham	RESTfl/fl IRI	RESTRTKO IRI				Ctrl	siCtrl	siREST	HR Ctrl	HR siCtrl	HR siREST
	1	0.94	1.41	0.43	0.42	1.02			1	1.13	0.42	0.94				7.28	7.16	7.79	3.77	3.66	5.84
	1.13	1.16	1.34	0.59	0.56	0.85			0.74	1.08	0.37	0.82				6.76	6.57	8.39	3.54	4.08	5.47
	0.96	1.05	1.26	0.46	0.49	0.89			0.93	1.25	0.58	0.73				7.68	7.55	8.72	4.21	3.76	6.38
mean	1.03	1.05	1.33667	0.493333	0.49	0.92		mean	0.89	1.15333	0.456667	0.83			mean	7.24	7.09333	8.3	3.84	3.83333	5.89667
sem	0.0725718	0.0898146	0.0612826	0.0694422	0.0571548	0.0725718		sem	0.109848	0.0713364	0.0895669	0.0860233			sem	0.376652	0.402851	0.384968	0.277969	0.179134	0.373661
Method	One-way ANOVA							Method	One-way ANOVA						Method	One-way ANOVA
p value	Ctrl vs. HR Ctrl	HR Ctrl vs. HR siREST						p value	RESTfl/flsham vs. RESTfl/flIRI	RESTfl/flIRI vs. RESTRTKOIRI					p value	Ctrl vs. HR Ctrl	HR Ctrl vs. HR siREST
	<0.0001	0.0007							0.0059	0.0139						<0.0001	0.0007
Figure4F								Figure4H							Figure4I
GCL Activity (U/mgprot)								GSH (umol/gprot)							MDA (nmol/mgprot)
	Ctrl	HR	HR Ad-Cre	HR Ad-Cre+siGCLM					Ctrl	HR	HR Ad-Cre	HR Ad-Cre+siGCLM				Ctrl	HR	HR Ad-Cre	HR Ad-Cre+siGCLM
	14.58	5.86	10.46	6.16					44.71	27.63	31.5	23.29				5.71	18.23	12.32	19.35
	12.47	6.14	11.88	6.59					43.34	20.38	36.99	25.22				6.83	21.53	9.96	22.44
	15.53	6.8	9.67	5.37					40.02	24	35.75	21.54				6.27	17.88	13.15	20.9
mean	14.1933	6.26667	10.67	6.04				mean	42.69	24.0033	34.7467	23.35			mean	6.27	19.2133	11.81	20.8967
sem	1.27881	0.394067	0.914367	0.505239				sem	1.96908	2.9598	2.35089	1.50295			sem	0.457238	1.64435	1.35132	1.26149
Method	One-way ANOVA							Method	One-way ANOVA						Method	One-way ANOVA
p value	Ctrl vs. HR	HR vs. HR Ad-Cre	HR Ad-Cre vs. HR Ad-Cre+siGCLM					p value	Ctrl vs. HR	HR vs. HR Ad-Cre	HR Ad-Cre vs. HR Ad-Cre+siGCLM				p value	Ctrl vs. HR	HR vs. HR Ad-Cre	HR Ad-Cre vs. HR Ad-Cre+siGCLM
	<0.0001	0.0037	0.0027						0.0002	0.0063	0.0044					<0.0001	0.0017	0.0004
Figure4K
Relative fluorescence intensity of lipid ROS
	Ctrl	HR	HR Ad Cre	HR Ad Cre+siGCLM
	1	2.12	1.75	2.01
	1.07	2.27	1.56	2.13
	0.92	2.01	1.6	2.19
mean	0.996667	2.13333	1.63667	2.11
sem	0.0612826	0.106562	0.0817856	0.0748331
Method	One-way ANOVA
p value	Ctrl vs. HR	HR vs. HR Ad-Cre	HR Ad-Cre vs. HR Ad-Cre+siGCLM
	<0.0001	0.0015	0.002

## Sheet: Figure5
Figure 5A
	Relative mRNA level of GCLM			Relative mRNA level of GCLM
	Ctrl NC	REST OE		Ctrl NC	siREST
	1	0.53		1	1.51
	0.91	0.61		0.95	1.65
	1.14	0.67		1.17	1.87
mean	1.01667	0.603333	mean	1.04	1.67667
sem	0.0946338	0.0573488	sem	0.094163	0.148174
Method	two-tailed unpaired t test		Method	two-tailed unpaired t test
p value	Ctrl NC vs. REST OE		p value	Ctrl NC vs. siREST
	0.0062			0.0068
Figure 5C
Relative luciferase activity
	pGL3-basic			GCLM-P1			GCLM-P2				GCLM-P3		GCLM-P4			GCLM-P5			GCLM-P6
	Ctrl	REST OE		Ctrl	REST OE		Ctrl	REST OE		Ctrl	REST OE		Ctrl	REST OE		Ctrl	REST OE		Ctrl	REST OE
	0.040288	0.024635		3.73704	3.72358		7.09193	4.91141		7.54638	3.37928		8.16859	4.38221		7.75174	3.18234		8.30255	3.9802
	0.021769	0.036166		3.5715	4.06803		7.34448	4.61199		8.7898	4.73457		8.84504	4.86005		7.84708	3.00675		8.88449	4.07046
	0.024701	0.025505		3.69846	4.8693		6.99328	4.16331		7.41931	4.6837		8.48841	4.49137		8.4442	3.41774		7.7781	4.15294
mean	0.0289193	0.0287687	mean	3.669	4.2203	mean	7.14323	4.56223	mean	7.9185	4.26585	mean	8.50068	4.57788	mean	8.01434	3.20228	mean	8.32171	4.06787
sem	0.00812749	0.00524275	sem	0.0707177	0.479972	sem	0.147894	0.307431	sem	0.618285	0.627243	sem	0.276296	0.204441	sem	0.306439	0.168377	sem	0.451885	0.0705438
Method	two-tailed unpaired t test		Method	two-tailed unpaired t test		Method	two-tailed unpaired t test		Method	two-tailed unpaired t test		Method	two-tailed unpaired t test		Method	two-tailed unpaired t test		Method	two-tailed unpaired t test
p value	Ctrl NC vs. REST OE		p value	Ctrl NC vs. REST OE		p value	Ctrl NC vs. REST OE		p value	Ctrl NC vs. REST OE		p value	Ctrl NC vs. REST OE		p value	Ctrl NC vs. REST OE		p value	Ctrl NC vs. REST OE
	0.9835			0.1833			0.0004			0.0042			<0.0001			<0.0001			0.0002
Figure 5E
Relative luciferase activity
	GCLM-P2			GCLM-M2			pGL3-basic
	Ctrl	REST OE		Ctrl	REST OE		Ctrl	REST OE
	7.70947	3.65504		5.60631	6.54927		0.03681	0.02372
	6.90431	3.48838		7.291	5.9681		0.050463	0.031444
	7.36836	3.33135		6.81382	6.36446		0.027127	0.024863
mean	7.32738	3.49159	mean	6.57038	6.29394	mean	0.0381333	0.0266757
sem	0.32998	0.132164	sem	0.708986	0.242444	sem	0.00957273	0.00340386
Method	two-tailed unpaired t test		Method	two-tailed unpaired t test		Method	two-tailed unpaired t test
p value	Ctrl NC vs. REST OE		p value	Ctrl NC vs. REST OE		p value	Ctrl NC vs. REST OE
	0.0001			0.6294			0.186
Figure 5G											Figure 5I
Relative luciferase activity											Relative REST binding activity
	GCLM-P3			GCLM-M3			pGL3-basic
	Ctrl	REST OE		Ctrl	REST OE		Ctrl	REST OE				C	HR
	7.71543	3.54652		7.74533	4.49753		0.036444	0.054727				1	1.85427
	6.96853	4.93642		8.18754	5.86752		0.078424	0.067325				0.964631	1.73961
	7.39642	4.36641		7.63744	5.15675		0.06852	0.077536				1.15895	2.18564
mean	7.36013	4.28312	mean	7.85677	5.17394	mean	0.0611293	0.0665293			mean	1.04119	1.92651
sem	0.305998	0.570473	sem	0.237997	0.559429	sem	0.0179173	0.00932872			sem	0.0845071	0.189116
Method	two-tailed unpaired t test		Method	two-tailed unpaired t test		Method	two-tailed unpaired t test				Method	two-tailed unpaired t test
p value	Ctrl NC vs. REST OE		p value	Ctrl NC vs. REST OE		p value	Ctrl NC vs. REST OE				p value	Ctrl vs. HR
	0.0026			0.0034			0.7246					0.0038

## Sheet: Figure 6
	Figure 6B
	Injury Score
		RESTfl/fl sham	RESTRTKO sham	RESTfl/fl IRI	RESTRTKO IRI	RESTfl/fl IRI + Fer-1	RESTRTKO IRI + Fer-1
		0	0	5	3	3	3
		0	0	3	2	4	1
		0	0	5	3	3	2
		0	0	4	3	3	1
		0	0	5	4	2	2
		0	0	5	2	3	2
		0	0	3	3	1	0
		0	0	5	1	2	2
		0	0	4	2	3	0
		0	0	4	2	4	1
	mean	0	0	4.3	2.5	2.8	1.4
	sem	0	0	0.781025	0.806226	0.87178	0.916515
	Method	One-way ANOVA
	p value	RESTfl/flsham vs. RESTfl/flIRI	RESTfl/flIRI vs. RESTRTKOIRI	RESTfl/flIRI vs. RESTfl/flIRI + Fer-1	RESTfl/flIRI vs. RESTRTKOIRI + Fer-1	RESTRTKOIRI vs. RESTRTKOIRI + Fer-1	RESTfl/flIRI + Fer-1 vs. RESTRTKOIRI + Fer-1
		<0.0001	<0.0001	0.0003	<0.0001	0.0162	0.001
	Figure 6 C								Figure 6D
	Scr (mg/dL)								BUN (mg/dL)
		RESTfl/fl sham	RESTRTKO sham	RESTfl/fl IRI	RESTRTKO IRI	RESTfl/fl IRI + Fer-1	RESTRTKO IRI + Fer-1			RESTfl/fl sham	RESTRTKO sham	RESTfl/fl IRI	RESTRTKO IRI	RESTfl/fl IRI + Fer-1	RESTRTKO IRI + Fer-1
		0.0917	0.0814	1.9024	1.0192	1.2438	0.4911			19.64	14.08	69.42	45.47	46.71	43.04
		0.0931	0.0501	2.0153	1.5499	1.6747	0.4088			21.87	15.34	71.64	62.36	52.24	32.47
		0.0913	0.0706	1.6408	0.9946	1.6035	0.8122			20.13	18.17	79.67	49.2	62.72	37.02
		0.0551	0.0777	1.5087	0.9834	1.3351	0.7985			19.28	20.73	85.01	59.45	60.02	35.54
		0.0775	0.0693	1.6408	1.13	1.3711	0.6408			22.54	23.22	65.75	43.94	61.47	47.39
		0.0887	0.0755	1.9207	0.9033	1.501	0.7932			20.01	14.97	80.04	48.11	52.13	27.93
		0.0549	0.075	2.0373	1.1629	1.3246	0.9874			24.65	22.42	63.09	55.59	46.33	42.83
		0.0794	0.054	1.2315	1.4539	0.9803	0.9369			14.95	21.19	71.02	39.68	61.56	28.57
	mean	0.0789625	0.0692	1.73719	1.14965	1.37926	0.733613		mean	20.3837	18.765	73.205	50.475	55.3975	36.8487
	sem	0.014832	0.0105608	0.263366	0.218722	0.204607	0.191246		sem	2.65896	3.37979	7.1354	7.41177	6.40485	6.65416
	Method	One-way ANOVA							Method	One-way ANOVA
	p value	RESTfl/flsham vs. RESTfl/flIRI	RESTfl/flIRI vs. RESTRTKOIRI	RESTfl/flIRI vs. RESTfl/flIRI + Fer-1	RESTfl/flIRI vs. RESTRTKOIRI + Fer-1	RESTRTKOIRI vs. RESTRTKOIRI + Fer-1	RESTfl/flIRI + Fer-1 vs. RESTRTKOIRI + Fer-1		p value	RESTfl/flsham vs. RESTfl/flIRI	RESTfl/flIRI vs. RESTRTKOIRI	RESTfl/flIRI vs. RESTfl/flIRI + Fer-1	RESTfl/flIRI vs. RESTRTKOIRI + Fer-1	RESTRTKOIRI vs. RESTRTKOIRI + Fer-1	RESTfl/flIRI + Fer-1 vs. RESTRTKOIRI + Fer-1
		<0.0001	<0.0001	0.0075	<0.0001	0.0013	<0.0001			<0.0001	<0.0001	<0.0001	<0.0001	0.0013	<0.0001
	Figure 6E								Figure 6F
	MDA (nmol/mgprot)								GSH ( nmol/mgprot)
		RESTfl/fl sham	RESTRTKO sham	RESTfl/fl IRI	RESTRTKO IRI	RESTfl/fl IRI + Fer-1	RESTRTKO IRI + Fer-1			RESTfl/fl sham	RESTRTKO sham	RESTfl/fl IRI	RESTRTKO IRI	RESTfl/fl IRI + Fer-1	RESTRTKO IRI + Fer-1
		4.06	4.19	13.59	10.82	9.86	8.51			11.22	10.65	4.58	8.26	6.79	9.91
		6.78	5.97	15.11	7.62	8.73	7.59			9.54	14.1	6.13	6.96	7.39	11.22
		5.52	6.54	12.5	8.61	10.16	7.27			10.43	11.48	4.9	9.31	8.01	9.4
		5.08	6.18	11.84	10.41	10.9	6.68			8.18	12.99	3.06	8.52	8.59	10.1
		4.58	4.87	13.89	9.53	10.93	5.77			11.5	10.74	5.07	7.52	5.74	11.17
		6.39	4.43	12.2	8.17	7.91	5.39			13.83	11.7	3.36	8.92	8.06	10.55
		5.92	5.36	11.82	9.29	8.47	6.71			14.88	13.08	6.71	7.68	5.68	8.68
		6.79	4.1	14.17	7.7	10.92	6.2			11.93	9.49	4.73	9.17	6.4	12.08
	mean	5.64	5.205	13.14	9.01875	9.735	6.765		mean	11.4387	11.7788	4.8175	8.2925	7.0825	10.3887
	sem	0.949408	0.887849	1.14195	1.1235	1.13614	0.948077		sem	2.03395	1.42458	1.1539	0.790518	1.03099	1.02455
	Method	One-way ANOVA							Method	One-way ANOVA
	p value	RESTfl/flsham vs. RESTfl/flIRI	RESTfl/flIRI vs. RESTRTKOIRI	RESTfl/flIRI vs. RESTfl/flIRI + Fer-1	RESTfl/flIRI vs. RESTRTKOIRI + Fer-1	RESTRTKOIRI vs. RESTRTKOIRI + Fer-1	RESTfl/flIRI + Fer-1 vs. RESTRTKOIRI + Fer-1		p value	RESTfl/flIRI vs. RESTRTKOIRI	RESTfl/flIRI vs. RESTfl/flIRI + Fer-1	RESTfl/flIRI vs. RESTRTKOIRI + Fer-1	RESTRTKOIRI vs. RESTRTKOIRI + Fer-1	RESTfl/flIRI + Fer-1 vs. RESTRTKOIRI + Fer-1
		<0.0001	<0.0001	<0.0001	<0.0001	0.0026	<0.0001			0.0002	0.0262	<0.0001	0.0479	0.0003

## Sheet: Figure7
Figure 7D
GCL Activity (nmol/min/mgprot)
	RESTfl/fl sham	RESTRTKO sham	RESTfl/fl IRI	RESTRTKO IRI	RESTfl/fl IRI + Fer-1	RESTRTKO IRI + Fer-1
	22.95	23.28	10.63	15.67	9.76	18.65
	18.51	20.34	13.61	18.18	12.38	14.99
	20.43	21.81	13.71	14.82	12.07	15.97
	20.78	20.84	12.6	13.94	13.07	17.81
	21.62	24.18	11.09	17.29	10.32	17.37
	19.18	23.63	10.08	16.04	13.27	14.69
	19.71	16.56	12.15	15.66	14.59	16.98
	17.91	18.47	14.44	17.93	12.55	18.61
mean	20.1363	21.1388	12.2888	16.1913	12.2513	16.8837
sem	1.55388	2.48258	1.48226	1.40138	1.46853	1.4334
Method	One-way ANOVA
p value	RESTfl/flsham vs. RESTfl/flIRI	RESTfl/flIRI vs. RESTRTKOIRI	RESTfl/flIRI vs. RESTfl/flIRI + Fer-1	RESTfl/flIRI vs. RESTRTKOIRI + Fer-1	RESTRTKOIRI vs. RESTRTKOIRI + Fer-1	RESTfl/flIRI + Fer-1 vs. RESTRTKOIRI + Fer-1
	<0.0001	0.0012	>0.9999	0.0001	0.971	<0.0001

## Sheet: Figure 8
Scr (mg/dl) of Figure 8B
	sham			IRI D1			IRI D3			IRI D7			IRI D14			IRI D28
	RESTfl/fl	REST RTKO		RESTfl/fl	REST RTKO		RESTfl/fl	REST RTKO		RESTfl/fl	REST RTKO		RESTfl/fl	REST RTKO		RESTfl/fl	REST RTKO
	0.145	0.1007		2.2814	1.4653		1.7329	1.1298		0.8315	0.5095		0.5887	0.5918		0.4096	0.33
	0.0842	0.0713		1.9554	1.5054		1.6379	1.2196		0.7315	0.6851		0.6351	0.4301		0.5754	0.3781
	0.1007	0.1258		2.6702	1.3109		2.1767	1.01		1.038	0.6099		0.6943	0.4807		0.3254	0.4202
	0.1302	0.0734		2.1481	1.534		1.9505	1.4619		1.0422	0.5034		0.6064	0.5845		0.6042	0.4377
	0.1513	0.0777		1.8443	1.4585		1.8692	0.9731		0.5345	0.6702		0.6873	0.4665		0.5117	0.5073
	0.1193	0.1087		2.564	1.2377		1.615	1.4054		0.7482	0.5355		0.796	0.6451		0.6957	0.4694
	0.103	0.1381		2.0865	1.4763		1.7607	0.8332		1.227	0.4908		0.5162	0.5426		0.5172	0.5562
	0.0829	0.1668		2.5155	1.7886		2.1902	1.4488		0.821	0.5275		0.6692	0.347		0.4903	0.5018
mean	0.114575	0.107813		2.25818	1.47209		1.86664	1.18522		0.871737	0.566487		0.64915	0.511038		0.516188	0.450087
sem	0.0244778	0.0320077		0.281648	0.152598		0.209947	0.223152		0.204867	0.072583		0.0781151	0.0916866		0.107197	0.0691287
Method	two-tailed unpaired Student’s t-test			two-tailed unpaired Student’s t-test			two-tailed unpaired Student’s t-test			two-tailed unpaired Student’s t-test			two-tailed unpaired Student’s t-test			two-tailed unpaired Student’s t-test
p value	RESTfl/fl vs. REST RTKO			RESTfl/fl vs. REST RTKO			RESTfl/fl vs. REST RTKO			RESTfl/fl vs. REST RTKO			RESTfl/fl vs. REST RTKO			RESTfl/fl vs. REST RTKO
	0.6638			<0.0001			<0.0001			0.0023			0.0089			0.1919
BUN (mg/dl) of Figure 8C
	sham			IRI D1			IRI D3			IRI D7			IRI D14			IRI D28
	RESTfl/fl	REST RTKO		RESTfl/fl	REST RTKO		RESTfl/fl	REST RTKO		RESTfl/fl	REST RTKO		RESTfl/fl	REST RTKO		RESTfl/fl	REST RTKO
	21.54	24.4		116.25	69.61		67.8	47.91		47.13	34.02		40.19	34.58		32.86	26.34
	20.53	23.42		119.4	48.35		76.32	52.27		56.38	27.29		41.68	37.47		41.07	37.26
	24.57	25.3		109.93	52.37		65.66	53.47		48.51	33.66		44.72	32.76		44.43	36.67
	18.76	29.92		81.31	66.93		71.13	39.31		50.47	39.41		39.58	33.56		34.28	31.76
	24.43	22.07		95.86	77.76		81.99	43.51		40.71	39.8		32.3	30.59		37.86	33.82
	28.19	19.44		81.39	84.82		60.16	40.34		46.68	40.36		51.3	36.92		39.71	40.95
	21.35	24.5		113.5	38.03		79.32	37.55		38.77	42.53		40.52	28.95		38.39	32.36
	26.43	20.89		102.47	43.27		89.3	44.19		48.08	34.43		44.03	29.09		36.27	31.23
mean	23.225	23.7425		102.514	60.1425		73.96	44.8188		47.0912	36.4375		41.79	32.99		38.1088	33.7988
sem	2.99455	2.98209		14.0962	15.9224		8.93994	5.53703		5.13349	4.66251		5.03949	3.07638		3.48249	4.18066
Method	two-tailed unpaired Student’s t-test			two-tailed unpaired Student’s t-test			two-tailed unpaired Student’s t-test			two-tailed unpaired Student’s t-test			two-tailed unpaired Student’s t-test			two-tailed unpaired Student’s t-test
p value	RESTfl/fl vs. REST RTKO			RESTfl/fl vs. REST RTKO			RESTfl/fl vs. REST RTKO			RESTfl/fl vs. REST RTKO			RESTfl/fl vs. REST RTKO			RESTfl/fl vs. REST RTKO
	0.7507			0.0001			<0.0001			0.0012			0.0015			0.0548

## Sheet: Supplemental Figure 1
Relative mRNA level of Rest in Supplemental Figure 1A
Heart	Liver	Spleen	Lung	Kidney	Brain
2.29	1.81	1.98	1.87	1.98	0.73
2.17	1.66	2.13	1.96	1.84	0.65
2.23	1.75	2.22	2.08	2.04	0.53

## Sheet: Supplemental Figure 2
Supplemental Figure 2B							Supplemental Figure 2C
	Scr (mg/dL)			BUN (mg/dL)				Relative mRNA level of Kim1			Relative mRNA level of Ngal
	sham	IRI		sham	IRI			sham	IRI		sham	IRI
	0.117421	1.81199		21.423	90.2801			7.73	173.65		1	147.84
	0.194457	1.78292		16.2185	87.8712			1	153.28		1.28	110.7
	0.173303	1.85996		19.1625	90.3361			9	120.26		1.59	124.93
	0.210068	1.92681		17.7815	96.8628			2.36	173.65		5.43	115.28
	0.109389	1.83405		16.3641	86.3305			4.66	148.06		1.88	145.25
	0.101131	1.66086		25.4202	69.888			2.35	108.38		3.78	130.48
	0.170701	1.15226		22.493	58.9076			3.39	146.02		1.21	152.45
	0.08914	2.48733		13.8767	72.633			3.01	102.54		1.71	120.7
mean	0.145701	1.81452		19.0924	81.6387		mean	4.1875	140.73		2.235	130.954
sem	0.0436049	0.341125		3.56485	12.139		sem	2.618	25.8135		1.45347	14.7866
Method	two-tailed unpaired Student’s t-test			two-tailed unpaired Student’s t-test			Method	two-tailed unpaired Student’s t-test			two-tailed unpaired Student’s t-test
p value	sham vs. IRI			sham vs. IRI			p value	sham vs. IRI			sham vs. IRI
	<0.0001			<0.0001				<0.0001			<0.0001
Supplemental Figure 2E							Supplemental Figure 2F
	Scr (mg/dL)			BUN (mg/dL)				Relative mRNA level of Kim1			Relative mRNA level of Ngal
	sham	Cisplatin		sham	Cisplatin			sham	Cisplatin		sham	Cisplatin
	0.096606	1.5595		21.5462	69.6078			2.89	183.55		1	95.67
	0.103507	1.99615		20.6163	61.8768			1	171.25		4.65	74.54
	0.069344	1.40464		12.7451	77.535			2.14	158.68		2.09	99.34
	0.127828	2.54932		20.5322	63.6975			1.89	142.02		0.34	128.16
	0.202828	2.06142		16.4706	56.5546			1	190.02		2.57	88.64
	0.200566	2.30181		23.5014	67.591			8.93	172.45		3.36	131.57
	0.236538	1.35181		18.0952	66.6667			6.06	128		9.16	147.83
	0.128507	1.78563		25.6975	60.112			13.41	233.94		3.03	122.13
mean	0.145715	1.87629		19.9006	65.4552		mean	4.665	172.489		3.275	110.985
sem	0.0560816	0.401371		3.81468	6.05042		sem	4.19378	30.2195		2.55642	23.4472
Method	two-tailed unpaired Student’s t-test			two-tailed unpaired Student’s t-test			Method	two-tailed unpaired Student’s t-test			two-tailed unpaired Student’s t-test
p value	sham vs. Cisplatin			sham vs. Cisplatin			p value	sham vs. Cisplatin			sham vs. Cisplatin
	<0.0001			<0.0001				<0.0001			<0.0001

[truncated: 9 more sheets: Supplemental Figure 3, Supplemental Figure5, Supplemental Figure6, Supplemental Figure7, Supplemental Figure8, Supplemental Figure9, Supplemental Figure 10, Supplemental Figure 11, Supplemental Figure 12]
